# Supplementary material for: High-throughput Interpretation of Killer-cell Immunoglobulin-like Receptor Short-read Sequencing Data with PING
Source: PLoS Comput Biol. 2021 Aug 2;17(8):e1008904. doi: 10.1371/journal.pcbi.1008904 (PMC8360517; doi:10.1371/journal.pcbi.1008904)
Supplement: S1 Table — (XLSX) [file pcbi.1008904.s004.xlsx]

## Sheet: Sheet1
	Round 1	Round 2	Round 3	Round 4	Round 5
KIR3DL3	KIR3DL3*0090101	KIR3DL3*0140201	KIR3DL3*01503	KIR3DL3*0030101	KIR3DL3*00206
KIR2DS2	KIR2DS2*0010101	KIR2DS2*0010106	KIR2DS2*002	KIR2DS2*003	KIR2DS2*005
KIR2DL2	KIR2DL2*0010101	KIR2DL2*0030101	KIR2DL2*0010107	KIR2DL2*004	KIR2DL2*0030107
KIR2DL3	KIR2DL3*0010101	KIR2DL3*010	KIR2DL3*00501	KIR2DL3*006	KIR2DL3*0020102
KIR2DL5	KIR2DL5A*0010101	KIR2DL5B*0080101	KIR2DL5B*0020202	KIR2DL5A*0050101	KIR2DL5B*00601
KIR2DS3	KIR2DS3*0010301	KIR2DS3*0020101	KIR2DS3*007	KIR2DS3*004	KIR2DS3*003N
KIR2DS5	KIR2DS5*0020101	KIR2DS5*007	KIR2DS5*006	KIR2DS5*010	KIR2DS5*017
KIR2DP1	KIR2DP1*0010201	KIR2DP1*004	KIR2DP1*007	KIR2DP1*0020101	KIR2DP1*0030101
KIR2DL1	KIR2DL1*0020101	KIR2DL1*007	KIR2DL1*0030201	KIR2DL1*0040101	KIR2DL1*00303
KIR2DL4	KIR2DL4*0010201	KIR2DL4*0050101	KIR2DL4*0110101	KIR2DL4*0060201	KIR2DL4*0080201
KIR3DL1	KIR3DL1*0020101	KIR3DL1*0200101	KIR3DL1*0040101	KIR3DL1*077	KIR3DL1*0070101
KIR3DS1	KIR3DS1*0130101	KIR3DS1*014	KIR3DS1*078	KIR3DS1*0130108	KIR3DS1*049N
KIR2DS4	KIR2DS4*0010101	KIR2DS4*0040101	KIR2DS4*010	KIR2DS4*0030101	KIR2DS4*0060102
KIR3DL2	KIR3DL2*0010101	KIR3DL2*008	KIR3DL2*00903	KIR3DL2*018	KIR3DL2*00501
KIR2DS1	KIR2DS1*0020101	KIR2DS1*0020105	KIR2DS1*00501	KIR2DS1*008	KIR2DS1*00301
KIR3DP1	KIR3DP1*0030101	KIR3DP1*0030204	KIR3DP1*0090103	KIR3DP1*001	KIR3DP1*00902
Diverse and minimized reference allele set.
