# Supplementary material for: High-throughput Interpretation of Killer-cell Immunoglobulin-like Receptor Short-read Sequencing Data with PING
Source: PLoS Comput Biol. 2021 Aug 2;17(8):e1008904. doi: 10.1371/journal.pcbi.1008904 (PMC8360517; doi:10.1371/journal.pcbi.1008904)
Supplement: S2 Table — (XLSX) [file pcbi.1008904.s005.xlsx]

## Sheet: Sheet1
ProbeID	sequence	sequence rc	Target Locus	Target Alleles	Hit Action
*KIR2DL1*4710b	TGTCTTTCTTCAGACAAGTGTCCTGGAGCAT	ATGCTCCAGGACACTTGTCTGAAGAAAGACA	KIR2DL1	KIR2DL1*0040101 KIR2DL1*0040102 KIR2DL1*0040103 KIR2DL1*0040104 KIR2DL1*0040105 KIR2DL1*0040106 KIR2DL1*0040107 KIR2DL1*0040108 KIR2DL1*0040109 KIR2DL1*0040110 KIR2DL1*0040111 KIR2DL1*0040112 KIR2DL1*0040113 KIR2DL1*0040114 KIR2DL1*0040115 KIR2DL1*00402 KIR2DL1*007 KIR2DL1*010	Add KIR2DL1*0040101 or KIR2DL1*010
*KIR2DL1*4and7	ACCCAGGTCAAGGACAGGTTAAGAAACAACA	TGTTGTTTCTTAACCTGTCCTTGACCTGGGT	KIR2DL1	KIR2DL1*0040101 KIR2DL1*0040102 KIR2DL1*0040103 KIR2DL1*0040104 KIR2DL1*0040105 KIR2DL1*0040106 KIR2DL1*0040107 KIR2DL1*0040108 KIR2DL1*0040109 KIR2DL1*0040110 KIR2DL1*0040111 KIR2DL1*0040112 KIR2DL1*0040113 KIR2DL1*0040114 KIR2DL1*0040115 KIR2DL1*00402 KIR2DL1*007	Add KIR2DL1*0040101
*KIR2DL1*7only	CCCAGTGACCCTCTGGACGTCGTGATCATAGG	CCTATGATCACGACGTCCAGAGGGTCACTGGG	KIR2DL1	KIR2DL1*007	Add KIR2DL1*007
*KIR2DL1*003	CACCCAGGTCGCCTGGTGAAATCAGAAGAGACAGTCATCCTGCAGTGTTGGTCAGATGTCATGTT	AAACATGACATCTGACCAACACTGCAGGATGACTGTCTCTTCTGATTTCACCAGGCGACCTGGGTG	KIR2DL1	KIR2DL1*00301 KIR2DL1*0030201 KIR2DL1*0030202 KIR2DL1*0030203 KIR2DL1*0030204 KIR2DL1*0030205 KIR2DL1*0030206 KIR2DL1*0030207 KIR2DL1*0030208 KIR2DL1*0030209 KIR2DL1*0030210 KIR2DL1*0030211 KIR2DL1*0030212 KIR2DL1*0030213 KIR2DL1*0030214 KIR2DL1*0030215 KIR2DL1*0030216 KIR2DL1*0030217 KIR2DL1*0030218 KIR2DL1*0030219 KIR2DL1*0030220 KIR2DL1*0030221 KIR2DL1*0030222 KIR2DL1*0030223 KIR2DL1*0030224 K…	Add KIR2DL1*0030201
*KIR2DL2*E5292T	ACTCGAGTGACCCACTGCTTGTTTCTGTCATA	TATGACAGAAACAAGCAGTGGGTCACTCGAGT	KIR2DL2	KIR2DL2*0010101 KIR2DL2*0010102 KIR2DL2*0010103 KIR2DL2*0010104 KIR2DL2*0010105 KIR2DL2*0010106 KIR2DL2*0010107 KIR2DL2*00102 KIR2DL2*00103 KIR2DL2*002 KIR2DL2*005 KIR2DL2*007 KIR2DL2*008 KIR2DL2*010 KIR2DL2*015	Add KIR2DL2*0010101
*KIR2DL2*00103	CAAGACACCCCCAACAGATATCATCGTGTATG	CATACACGATGATATCTGTTGGGGGTGTCTTG	KIR2DL2	KIR2DL2*00103	Add KIR2DL2*00103
*KIR2DL2*004	TCAGCACTTCCTTCTGCACACAGAAGGGAAGT	ACTTCCCTTCTGTGTGCAGAAGGAAGTGCTGA	KIR2DL2	KIR2DL2*004	Add KIR2DL2*004
*KIR2DL4*10A64	TCTCCTTCATCGCTGGTGCTCCAAAAAAAAAAGTAAGCCTCACGAAGCAGAGGCCAGAGAACT	AGTTCTCTGGCCTCTGCTTCGTGAGGCTTACTTTTTTTTTTGGAGCACCAGCGATGAAGGAGA	KIR2DL4	KIR2DL4*0010201 KIR2DL4*00101 KIR2DL4*0010202 KIR2DL4*0010203 KIR2DL4*0010301 KIR2DL4*0010302 KIR2DL4*0010303 KIR2DL4*0010304 KIR2DL4*0010305 KIR2DL4*0010306 KIR2DL4*0010307 KIR2DL4*0010308 KIR2DL4*0010309 KIR2DL4*00104 KIR2DL4*00105 KIR2DL4*00106 KIR2DL4*00107 KIR2DL4*00201 KIR2DL4*00202 KIR2DL4*004 KIR2DL4*0050101 KIR2DL4*0050102 KIR2DL4*0050103 KIR2DL4*0050104 KIR2DL4*0050105 KIR2DL4*0050106 K…	Add KIR2DL4*0010201
*KIR2DL4*9A64	TCTCCTTCATCGCTGGTGCTCCAAAAAAAAAGTAAGCCTCACGAAGCAGAGGCCAGAGAACTC	GAGTTCTCTGGCCTCTGCTTCGTGAGGCTTACTTTTTTTTTGGAGCACCAGCGATGAAGGAGA	KIR2DL4	KIR2DL4*007 KIR2DL4*0080101 KIR2DL4*0080102 KIR2DL4*0080103 KIR2DL4*0080104 KIR2DL4*0080105 KIR2DL4*0080106 KIR2DL4*0080107 KIR2DL4*0080108 KIR2DL4*0080201 KIR2DL4*0080202 KIR2DL4*0080203 KIR2DL4*0080204 KIR2DL4*0080205 KIR2DL4*0080206 KIR2DL4*0080207 KIR2DL4*0080208 KIR2DL4*00803 KIR2DL4*0080401 KIR2DL4*0080402 KIR2DL4*00805 KIR2DL4*00901 KIR2DL4*00902 KIR2DL4*0110101 KIR2DL4*0110102 KIR2DL4*011…	Add KIR2DL4*0080101
*KIR2DS1*001	AGGCAAGACCTGGCAGGGACCTACAGATGCTACGGTTCTGTTAC	GTAACAGAACCGTAGCATCTGTAGGTCCCTGCCAGGTCTTGCCT	KIR2DS1	KIR2DS1*001	Add KIR2DS1*001
*KIR2DS1*00202^00302	ACCAAGGTCAACGGAACATTCCAGGCCAACTTTCCTCTGGGCCCTGCCACCCACG	CGTGGGTGGCAGGGCCCAGAGGAAAGTTGGCCTGGAATGTTCCGTTGACCTTGGT	KIR2DS1	KIR2DS1*00202 KIR2DS1*00302	Add KIR2DS1*00202
*KIR2DS1*005	GGCGCGGCCGCCTGTCTGCACCGGCAGCACCATGTCGCTCTT	AAGAGCGACATGGTGCTGCCGGTGCAGACAGGCGGCCGCGCC	KIR2DS1	KIR2DS1*00501 KIR2DS1*00502	Add KIR2DS1*005
*KIR2DS1*00301	CGACACTTTGCGCCTCATTGGAGAACACCACGATGGGGT	ACCCCATCGTGGTGTTCTCCAATGAGGCGCAAAGTGTCG	KIR2DS1	KIR2DS1*00301	Add KIR2DS1*00301
*KIR2DS1*006	GTCTCCTCTTCTTCCAGGTAACCCCAGACACCTACATAT	ATATGTAGGTGTCTGGGGTTACCTGGAAGAAGAGGAGAC	KIR2DS1	KIR2DS1*006	Add KIR2DS1*006
*KIR2DS1*004^008	AGCAAGACCTGGCAGGGACCTACAGATGCTACGGTTCTGTTACTCACTCCCCCTATCAGGT	ACCTGATAGGGGGAGTGAGTAACAGAACCGTAGCATCTGTAGGTCCCTGCCAGGTCTTGCT	KIR2DS1	KIR2DS1*004 KIR2DS1*008	Add KIR2DS1*004
*KIR2DS1*009	AGGGACCAAGGTCAACGGAACATTCCAGGCCGACTTTCCTCTGGG	CCCAGAGGAAAGTCGGCCTGGAATGTTCCGTTGACCTTGGTCCCT	KIR2DS1	KIR2DS1*009	Add KIR2DS1*009
*KIR3DP1*E2del	TCCTGGAAAGGAATAGAGGGAGGGAGTGCCACATCCTCCTCTC	GAGAGGAGGATGTGGCACTCCCTCCCTCTATTCCTTTCCAGGA	KIR3DP1	KIR3DP1*0030101 KIR3DP1*0030102 KIR3DP1*0030201 KIR3DP1*0030202 KIR3DP1*0030203 KIR3DP1*0030204 KIR3DP1*0030205 KIR3DP1*0030206 KIR3DP1*00303 KIR3DP1*0030401 KIR3DP1*0030402 KIR3DP1*005 KIR3DP1*006 KIR3DP1*008 KIR3DP1*01001	Add KIR3DP1*0030101
*KIR3DP1*E2nodel	AGACGCCAAGTCTATGCGGGGTGGGTCCTTCCTGT	ACAGGAAGGACCCACCCCGCATAGACTTGGCGTCT	KIR3DP1	KIR3DP1*001 KIR3DP1*002 KIR3DP1*004 KIR3DP1*007 KIR3DP1*0090101 KIR3DP1*0090102 KIR3DP1*00902	Add KIR3DP1*0090101
*KIR3DS1*049	AGCACTTCTTTCTGCACAAAGAGTGGATCTCTAAAACCCCTCACGCCTCGTTGGACAGATCCATG	CATGGATCTGTCCAACGAGGCGTGAGGGGTTTTAGAGATCCACTCTTTGTGCAGAAAGAAGTGCT	KIR3DS1	KIR3DS1*049N	Add KIR3DS1*049N
Virtual probe data for reference modifications.
