# Supplementary material for: High-throughput Interpretation of Killer-cell Immunoglobulin-like Receptor Short-read Sequencing Data with PING
Source: PLoS Comput Biol. 2021 Aug 2;17(8):e1008904. doi: 10.1371/journal.pcbi.1008904 (PMC8360517; doi:10.1371/journal.pcbi.1008904)
Supplement: S3 Table — (XLSX) [file pcbi.1008904.s006.xlsx]

## Sheet: syn.incoming
	KIR2DL1	KIR2DL2	KIR2DL3	KIR2DL4	KIR2DL5	KIR2DP1	KIR2DS1	KIR2DS2	KIR2DS3	KIR2DS4	KIR2DS5	KIR3DL1	KIR3DL2	KIR3DL3	KIR3DP1	KIR3DS1
KIR2DL1	47108	2540	265	0	9	317	4703	43	86	16	171	0	230	0	4	15
KIR2DL2	3121	55109	1240	0	46	63	467	4348	45	3	26	145	31	0	0	23
KIR2DL3	435	250	6830	0	0	2	0	12	0	0	7	6	49	0	0	0
KIR2DL4	0	0	0	0	0	0	0	0	0	0	0	0	0	0	0	0
KIR2DL5	130	39	60	72	58461	252	91	54	136	31	144	45	56	73	3011	0
KIR2DP1	104	2	0	0	2	11654	3	4	7	4	0	103	0	0	6	0
KIR2DS1	11688	958	90	0	21	95	31531	1374	201	1169	160	31	25	0	2	47
KIR2DS2	9	2271	499	0	16	103	640	43582	830	797	759	182	1	2	5	13
KIR2DS3	28	0	12	0	11	81	18	230	7710	0	927	0	7	0	0	0
KIR2DS4	27	0	3	0	4	85	1072	843	3	33541	37	340	8	3	0	22
KIR2DS5	157	34	9	0	48	19	83	215	3824	0	24103	3	23	29	68	2
KIR3DL1	0	0	0	0	0	0	0	0	0	0	0	0	0	0	0	0
KIR3DL2	32	0	0	0	0	0	0	0	0	0	0	0	9770	0	0	0
KIR3DL3	0	0	0	0	1	0	0	52	0	0	0	0	0	14312	0	0
KIR3DP1	1624	1633	957	1550	5363	1923	1121	2112	1641	381	1082	410	1183	4011	50530	787
KIR3DS1	67	28	0	1	0	0	12	13	0	57	0	3411	193	0	0	21052
Table A. Summary of source gene read counts for reads aligning to discordantly genotyped genes.

## Sheet: syn.outgoing
	KIR2DL1	KIR2DL2	KIR2DL3	KIR2DL4	KIR2DL5	KIR2DP1	KIR2DS1	KIR2DS2	KIR2DS3	KIR2DS4	KIR2DS5	KIR3DL1	KIR3DL2	KIR3DL3	KIR3DP1	KIR3DS1
KIR2DL1	47108	2594	105	0	77	239	7758	20	145	0	112	0	84	0	862	80
KIR2DL2	3020	55109	220	0	40	128	1058	2488	60	2	30	22	0	0	1325	29
KIR2DL3	110	1041	6830	0	13	111	49	499	20	0	11	0	0	0	179	2
KIR2DL4	0	0	0	0	0	0	0	0	0	0	0	0	0	0	0	0
KIR2DL5	27	80	16	5	58461	63	31	29	107	7	56	21	151	10	3147	15
KIR2DP1	16	24	0	0	46	11654	31	53	94	52	0	0	0	0	180	0
KIR2DS1	4115	458	2	0	9	18	31531	912	109	1632	38	0	0	1	603	38
KIR2DS2	33	3302	12	0	56	124	931	43582	1472	783	345	12	0	68	1352	17
KIR2DS3	30	7	0	0	13	0	50	156	7710	0	1252	2	0	0	154	0
KIR2DS4	74	19	67	0	15	58	1068	962	57	33541	16	268	31	0	432	32
KIR2DS5	52	30	10	0	142	32	99	888	3626	0	24103	0	0	0	496	4
KIR3DL1	0	0	0	0	0	0	0	0	0	0	0	0	0	0	0	0
KIR3DL2	40	3	0	0	22	0	3	0	7	0	12	0	9770	0	58	85
KIR3DL3	0	0	0	0	15	0	0	0	2	0	9	0	0	14312	502	0
KIR3DP1	0	0	0	0	4779	10	18	0	11	4	78	10	0	2	50530	2
KIR3DS1	8	8	0	0	0	0	17	12	0	10	0	687	0	0	168	21052
Table B. Summary of aligned gene counts for reads sourced from discordantly genotyped genes.
