# Supplementary material for: High-throughput Interpretation of Killer-cell Immunoglobulin-like Receptor Short-read Sequencing Data with PING
Source: PLoS Comput Biol. 2021 Aug 2;17(8):e1008904. doi: 10.1371/journal.pcbi.1008904 (PMC8360517; doi:10.1371/journal.pcbi.1008904)
Supplement: S8 Table — (XLSX) [file pcbi.1008904.s011.xlsx]

## Sheet: unique_250-mer_match_table
locus	N	KIR2DL1	KIR2DL2	KIR2DL3	KIR2DL4	KIR2DL5A	KIR2DL5B	KIR2DS1	KIR2DS2	KIR2DS3	KIR2DS4	KIR2DS5	KIR2DP1	KIR3DL1	KIR3DL2	KIR3DL3	KIR3DS1	KIR3DP1
KIR2DL1	54019	43716	2264	808	0	0	0	7141	102	44	0	193	124	0	0	0	92	0
KIR2DL2	27975	2264	22054	2086	0	0	0	477	1677	0	0	0	24	0	0	0	0	0
KIR2DL3	47541	808	2086	44218	0	0	0	168	736	0	0	0	63	30	0	0	0	0
KIR2DL4	44309	0	0	0	44309	0	0	0	0	0	0	0	0	0	0	0	0	0
KIR2DL5A	17678	0	0	0	0	3388	13447	0	0	0	0	0	0	0	0	0	0	1512
KIR2DL5B	23666	0	0	0	0	13447	9098	0	0	0	0	0	0	0	0	0	0	1790
KIR2DS1	18687	7141	477	168	0	0	0	7957	1101	44	2915	218	115	0	0	0	0	0
KIR2DS2	21046	102	1677	736	0	0	0	1101	16479	417	1183	695	23	111	0	0	0	0
KIR2DS3	22289	44	0	0	0	0	0	44	417	17496	0	4517	29	0	0	0	0	0
KIR2DS4	57593	0	0	0	0	0	0	2915	1183	0	54141	119	0	240	0	0	0	0
KIR2DS5	35209	193	0	0	0	0	0	218	695	4517	119	30001	0	0	0	0	0	0
KIR2DP1	50338	124	24	63	0	0	0	115	23	29	0	0	49903	79	0	0	0	0
KIR3DL1	84309	0	0	30	0	0	0	0	111	0	240	0	79	72670	7888	0	3463	0
KIR3DL2	64275	0	0	0	0	0	0	0	0	0	0	0	0	7888	56387	0	172	0
KIR3DL3	46210	0	0	0	0	0	0	0	0	0	0	0	0	0	0	46210	0	0
KIR3DS1	26375	92	0	0	0	0	0	0	0	0	0	0	0	3463	172	0	22820	0
KIR3DP1	18591	0	0	0	0	1512	1790	0	0	0	0	0	0	0	0	0	0	15958
Table A. K-mer analysis 250-mer match table.

## Sheet: unique_150-mer_match_table
locus	N	KIR2DL1	KIR2DL2	KIR2DL3	KIR2DL4	KIR2DL5A	KIR2DL5B	KIR2DS1	KIR2DS2	KIR2DS3	KIR2DS4	KIR2DS5	KIR2DP1	KIR3DL1	KIR3DL2	KIR3DL3	KIR3DS1	KIR3DP1
KIR2DL1	42579	28929	3376	1470	0	0	15	8408	361	599	194	994	608	184	34	10	205	8
KIR2DL2	23163	3376	13391	4996	0	0	0	695	2752	133	62	157	464	197	77	10	71	0
KIR2DL3	39885	1470	4996	32120	0	0	71	442	2328	134	212	161	665	222	28	14	13	62
KIR2DL4	33166	0	0	0	33166	0	0	0	0	0	0	0	0	0	0	0	0	0
KIR2DL5A	15359	0	0	0	0	2010	12591	19	0	0	0	85	14	24	0	0	0	1767
KIR2DL5B	19911	15	0	71	0	12591	6174	51	0	0	0	9	14	56	0	0	0	2118
KIR2DS1	17187	8408	695	442	0	19	51	4650	1530	451	3156	913	473	112	0	34	172	59
KIR2DS2	18888	361	2752	2328	0	0	0	1530	10772	1698	1478	1801	462	348	23	34	106	0
KIR2DS3	20429	599	133	134	0	0	0	451	1698	13427	144	5670	419	180	0	18	2	26
KIR2DS4	43847	194	62	212	0	0	0	3156	1478	144	39326	298	267	465	0	34	235	0
KIR2DS5	28483	994	157	161	0	85	9	913	1801	5670	298	20771	287	199	36	33	40	116
KIR2DP1	37464	608	464	665	0	14	14	473	462	419	267	287	34828	200	0	30	0	87
KIR3DL1	64692	184	197	222	0	24	56	112	348	180	465	199	200	48955	8758	30	6083	56
KIR3DL2	50010	34	77	28	0	0	0	0	23	0	0	36	0	8758	41086	0	414	0
KIR3DL3	35262	10	10	14	0	0	0	34	34	18	34	33	30	30	0	35188	0	0
KIR3DS1	22457	205	71	13	0	0	0	172	106	2	235	40	0	6083	414	0	15958	0
KIR3DP1	14233	8	0	62	0	1767	2118	59	0	26	0	116	87	56	0	0	0	11254
Table B. K-mer analysis 150-mer match table.

## Sheet: unique_50-mer_match_table
locus	N	KIR2DL1	KIR2DL2	KIR2DL3	KIR2DL4	KIR2DL5A	KIR2DL5B	KIR2DS1	KIR2DS2	KIR2DS3	KIR2DS4	KIR2DS5	KIR2DP1	KIR3DL1	KIR3DL2	KIR3DL3	KIR3DS1	KIR3DP1
KIR2DL1	26562	8727	6148	5476	177	414	490	10542	3198	4199	3327	5201	4067	2122	1054	383	1216	633
KIR2DL2	17665	6148	3859	9962	99	299	352	2894	6295	2318	2408	2335	3365	1805	693	322	854	404
KIR2DL3	25159	5476	9962	9694	186	434	525	3547	6813	2858	3373	2757	4802	2041	955	645	1082	710
KIR2DL4	18890	177	99	186	18274	135	135	81	136	143	142	135	43	215	143	72	92	24
KIR2DL5A	12103	414	299	434	135	570	11274	394	334	265	336	490	341	340	329	54	228	1800
KIR2DL5B	14300	490	352	525	135	11274	2282	454	387	294	364	430	375	444	354	77	301	2135
KIR2DS1	15552	10542	2894	3547	81	394	454	1344	4013	3665	5247	4439	3208	1475	710	305	1305	542
KIR2DS2	16219	3198	6295	6813	136	334	387	4013	3255	5608	4066	5349	3547	1739	712	458	1354	493
KIR2DS3	17416	4199	2318	2858	143	265	294	3665	5608	5127	2912	9548	3010	1528	748	481	1089	424
KIR2DS4	26431	3327	2408	3373	142	336	364	5247	4066	2912	16354	3485	2523	2493	916	379	1765	401
KIR2DS5	20225	5201	2335	2757	135	490	430	4439	5349	9548	3485	6969	2921	1530	804	462	1161	725
KIR2DP1	21982	4067	3365	4802	43	341	375	3208	3547	3010	2523	2921	12829	1273	398	575	638	708
KIR3DL1	38352	2122	1805	2041	215	340	444	1475	1739	1528	2493	1530	1273	16370	11248	601	10463	307
KIR3DL2	29689	1054	693	955	143	329	354	710	712	748	916	804	398	11248	17085	377	2766	187
KIR3DL3	21201	383	322	645	72	54	77	305	458	481	379	462	575	601	377	19580	382	92
KIR3DS1	17764	1216	854	1082	92	228	301	1305	1354	1089	1765	1161	638	10463	2766	382	5707	175
KIR3DP1	8768	633	404	710	24	1800	2135	542	493	424	401	725	708	307	187	92	175	5190
Table C. K-mer analysis 50-mer match table.
