# Supplementary material for: High-throughput Interpretation of Killer-cell Immunoglobulin-like Receptor Short-read Sequencing Data with PING
Source: PLoS Comput Biol. 2021 Aug 2;17(8):e1008904. doi: 10.1371/journal.pcbi.1008904 (PMC8360517; doi:10.1371/journal.pcbi.1008904)
Supplement: S9 Table — (XLSX) [file pcbi.1008904.s012.xlsx]

## Sheet: syn.single.incoming
	KIR2DL1	KIR2DL2	KIR2DL3	KIR2DL4	KIR2DL5	KIR2DP1	KIR2DS1	KIR2DS2	KIR2DS3	KIR2DS4	KIR2DS5	KIR3DL1	KIR3DL2	KIR3DL3	KIR3DP1	KIR3DS1
KIR2DL1	4915	2	16	0	0	123	0	0	0	1	0	0	13	0	0	0
KIR2DL2	12	7672	92	0	0	2	0	0	0	0	0	0	0	0	0	0
KIR2DL3	4	2	9276	0	0	31	0	0	0	0	0	0	38	0	0	0
KIR2DL4	0	0	0	335557	0	0	0	0	0	0	0	0	0	0	0	0
KIR2DL5	0	0	0	0	296047	0	0	0	0	0	0	0	0	0	8910	0
KIR2DP1	0	0	2	0	2	95265	0	0	0	1	0	0	0	24	0	0
KIR2DS1	212	0	0	0	0	0	4743	0	0	15	0	0	4	0	0	0
KIR2DS2	0	0	0	0	0	0	0	10145	0	0	0	0	0	0	0	0
KIR2DS3	0	0	0	0	0	0	0	0	18876	9	229	0	0	0	0	0
KIR2DS4	0	0	0	0	0	0	0	0	0	58295	0	0	0	0	0	0
KIR2DS5	0	0	0	0	0	0	0	0	20	21	9921	0	0	0	0	0
KIR3DL1	0	0	0	0	8	0	0	0	0	2	0	19622	20	68	0	0
KIR3DL2	0	0	0	0	42	0	0	0	0	4	0	0	337077	0	6	0
KIR3DL3	0	0	0	0	0	0	0	82	0	0	0	0	0	331415	228	0
KIR3DP1	0	0	0	0	70	0	0	0	0	0	0	0	0	0	104598	0
KIR3DS1	0	0	0	0	2	0	0	0	0	131	10	311	0	0	0	33078
Table A. Sythentic dataset read mappings by gene for the single sequence per gene reference. Row names indicate where the reads aligned and column names indicate the read source gene.

## Sheet: syn.multi.incoming
	KIR2DL1	KIR2DL2	KIR2DL3	KIR2DL4	KIR2DL5	KIR2DP1	KIR2DS1	KIR2DS2	KIR2DS3	KIR2DS4	KIR2DS5	KIR3DL1	KIR3DL2	KIR3DL3	KIR3DP1	KIR3DS1
KIR2DL1	3739	0	14	0	0	0	0	0	0	0	0	0	0	0	0	0
KIR2DL2	0	5064	0	0	0	0	0	0	0	0	0	0	0	0	0	0
KIR2DL3	0	0	7784	0	0	0	0	0	0	0	0	0	2	0	0	0
KIR2DL4	0	0	0	335470	0	0	0	0	0	0	0	0	2	0	0	0
KIR2DL5	0	0	0	0	253482	0	0	0	0	0	0	0	0	0	0	0
KIR2DP1	0	0	2	0	0	88970	0	0	0	0	0	0	0	0	0	0
KIR2DS1	0	0	0	0	0	0	1923	0	0	0	0	0	2	0	0	0
KIR2DS2	0	0	0	0	0	0	0	9950	0	0	0	0	0	0	0	0
KIR2DS3	0	0	0	0	0	0	0	0	14442	0	0	0	0	0	0	0
KIR2DS4	0	0	0	0	0	0	0	0	0	57824	0	0	27	0	0	0
KIR2DS5	0	0	0	0	0	0	0	0	0	0	9740	0	0	0	0	0
KIR3DL1	0	0	0	0	0	0	0	0	0	0	0	18050	0	0	0	0
KIR3DL2	0	0	0	0	0	0	0	0	0	0	0	0	331659	0	0	0
KIR3DL3	0	0	0	0	0	0	0	0	0	0	0	0	0	326597	0	0
KIR3DP1	0	0	0	0	0	0	0	0	0	0	0	0	0	0	105301	0
KIR3DS1	0	0	0	0	0	0	0	0	0	0	0	0	0	0	0	28710
Table B. Sythentic dataset read mappings by gene for the multiple sequence per gene reference. Row names indicate where the reads aligned and column names indicate the read source gene.
