# Supplementary material for: High-throughput Interpretation of Killer-cell Immunoglobulin-like Receptor Short-read Sequencing Data with PING
Source: PLoS Comput Biol. 2021 Aug 2;17(8):e1008904. doi: 10.1371/journal.pcbi.1008904 (PMC8360517; doi:10.1371/journal.pcbi.1008904)
Supplement: S10 Table — (XLSX) [file pcbi.1008904.s013.xlsx]

## Sheet: Sheet1
		PING	KPI	PING * KPI	N
	KIR3DL3	1	1	1	343
	KIR2DS2	0.991254	0.979592	0.988338	343
	KIR2DL2	1	0.978852	0.978852	331
	KIR2DL3	1	1	1	331
	KIR2DL5A/B	1	0.979592	0.979592	343
	KIR2DS3	0.997085	0.988338	0.991254	343
	KIR2DS5	0.991228	0.973684	0.982456	342
	KIR2DP1	1	0.997041	0.997041	338
	KIR2DL1	1	0.991018	0.991018	334
	KIR3DP1	-	-	1	381
	KIR2DL4	1	1	1	341
	KIR3DL1	1	0.991177	0.991177	340
	KIR3DS1	1	0.964602	0.964602	339
	KIR2DS1	0.994152	0.944444	0.950292	342
	KIR2DS4	0.997085	0.991254	0.994169	343
	KIR3DL2	1	1	1	326
	Benchmarking PING and KPI gene content determination using the European cohort. The first two columns are the respective methods benchmarked against validation data, the third column is agreement between the two methods.
